# Supplementary material for: Genome-wide association study reveals 14 new SNPs and confirms two structural variants highly associated with the horned/polled phenotype in goats
Source: BMC Genomics. 2021 Oct 28;22:769. doi: 10.1186/s12864-021-08089-w (PMC8555091; doi:10.1186/s12864-021-08089-w)
Supplement: Supplementary file 1 — Additional file 1: Table S1. Summary of mapping statistics for 45 JT goats in this study. [file 12864_2021_8089_MOESM1_ESM.xlsx]

## Sheet: Table S1-1
Table S1 Summary of the short-read sequencing data and mapping statistics for 45 JT goats included in this study
Sample ID	Breeds	Phenotype	Sex	Sequencing platform	Sequecing mode	Raw reads	Clean reads	Mapping ratio (%)	Genome coverage (%)	Sequence depth (×)	Accession Numbers	Note
JT35	Jintang Black	horned	female	Novaseq 6000	2 × 150	157005096	151619238	99.61	98.9108	6.31594	SAMN19471450	These sequencing data were new generated in this study
JT36	Jintang Black	horned	female	Novaseq 6000	2 × 150	139842834	134434028	99.61	98.7472	5.89674	SAMN19471451
JT38	Jintang Black	horned	female	Novaseq 6000	2 × 150	140706130	135823738	99.61	98.6915	5.90562	SAMN19471452
JT39	Jintang Black	horned	female	Novaseq 6000	2 × 150	137655276	132852220	99.6	98.6027	5.80271	SAMN19471453
JT40	Jintang Black	horned	female	Novaseq 6000	2 × 150	180313714	174175298	99.6	99.0392	7.27901	SAMN19471454
JT41	Jintang Black	horned	female	Novaseq 6000	2 × 150	138376986	133577350	99.57	98.487	5.77352	SAMN19471455
JT42	Jintang Black	horned	female	Novaseq 6000	2 × 150	152898274	147274366	99.59	98.625	6.26074	SAMN19471456
JT43	Jintang Black	horned	female	Novaseq 6000	2 × 150	132303038	127592814	99.63	98.4983	5.56121	SAMN19471457
JT44	Jintang Black	horned	female	Novaseq 6000	2 × 150	140247874	135201320	99.6	98.6307	5.85372	SAMN19471458
JT45	Jintang Black	horned	female	Novaseq 6000	2 × 150	141809500	137066274	99.6	98.6515	5.97292	SAMN19471459
JT46	Jintang Black	horned	female	Novaseq 6000	2 × 150	133753684	129019502	99.64	98.6622	5.65704	SAMN19471460
JT47	Jintang Black	horned	female	Novaseq 6000	2 × 150	137721162	133051798	99.59	98.5602	5.7309	SAMN19471461
JT48	Jintang Black	horned	female	Novaseq 6000	2 × 150	144496038	139451968	99.6	98.6473	6.06182	SAMN19471462
JT49	Jintang Black	horned	female	Novaseq 6000	2 × 150	136813374	132120854	99.6	98.5964	5.69959	SAMN19471463
JT50	Jintang Black	horned	female	Novaseq 6000	2 × 150	147373106	141963514	99.63	98.8158	6.13195	SAMN19471464
JT51	Jintang Black	horned	female	Novaseq 6000	2 × 150	160053656	154703846	99.62	98.9848	6.52285	SAMN19471465
JT52	Jintang Black	horned	female	Novaseq 6000	2 × 150	139945190	135160444	99.61	98.4648	5.72735	SAMN19471466
JT53	Jintang Black	polled	female	Novaseq 6000	2 × 150	148938304	143831694	99.6	98.769	6.2118	SAMN19471467
JT54	Jintang Black	polled	female	Novaseq 6000	2 × 150	168486482	162813386	99.62	99.0577	6.87892	SAMN19471468
JT55	Jintang Black	polled	female	Novaseq 6000	2 × 150	137099116	132197268	99.6	98.4415	5.72411	SAMN19471469
JT56	Jintang Black	polled	female	Novaseq 6000	2 × 150	155921656	150387378	99.61	98.9536	6.45004	SAMN19471470
JT58	Jintang Black	polled	female	Novaseq 6000	2 × 150	130525342	126203424	99.6	98.4208	5.52322	SAMN19471471
JT59	Jintang Black	polled	female	Novaseq 6000	2 × 150	143152818	138001320	99.59	98.6045	5.91034	SAMN19471472
JT60	Jintang Black	polled	female	Novaseq 6000	2 × 150	135545724	130734332	99.6	98.3835	5.62039	SAMN19471473
JT61	Jintang Black	polled	female	Novaseq 6000	2 × 150	140163488	135232826	99.59	98.511	5.94066	SAMN19471474
JT62	Jintang Black	polled	female	Novaseq 6000	2 × 150	137912202	133062532	99.6	98.4599	5.74803	SAMN19471475
JT63	Jintang Black	polled	female	Novaseq 6000	2 × 150	172096984	165858142	99.61	99.1794	6.9094	SAMN19471476
JT64	Jintang Black	polled	female	Novaseq 6000	2 × 150	144217194	138807328	99.61	98.7272	6.13018	SAMN19471477
JT65	Jintang Black	polled	female	Novaseq 6000	2 × 150	167529268	161816562	99.61	99.0679	6.88734	SAMN19471478
JT66	Jintang Black	polled	female	Novaseq 6000	2 × 150	148489378	143137216	99.6	98.547	6.17318	SAMN19471479
JT67	Jintang Black	polled	female	Novaseq 6000	2 × 150	169770386	163845276	99.6	98.8118	6.86767	SAMN19471480
JT68	Jintang Black	polled	female	Novaseq 6000	2 × 150	159498366	154023916	99.59	98.8105	6.63044	SAMN19471481
JTJ1	Jintang Black	polled	intersexual (XX)	Novaseq 6000	2 × 150	149886768	145107008	99.64	99.0153	6.3845	SAMN19471482	The XX karyotype was determined through the PCR amplication of the SRY gene.
JTJ2	Jintang Black	polled	intersexual (XX)	Novaseq 6000	2 × 150	153977620	149101996	99.63	99.0159	6.50291	SAMN19471483
JTJ3	Jintang Black	polled	intersexual (XX)	Novaseq 6000	2 × 150	174263224	168362090	99.63	99.1883	7.17941	SAMN19471484
JTJ4	Jintang Black	polled	intersexual (XX)	Novaseq 6000	2 × 150	149734908	145128234	99.62	98.9498	6.37936	SAMN19471485
JT4	Jintang Black	horned	male	BGISEQ-500	2 × 100	202131762	188080610	99.7796	98.9999	6.50616	SRR9613723	The sequencing data of nine male goats arefrom our published work.
JT6	Jintang Black	polled	male	BGISEQ-500	2 × 100	207181258	191870132	99.7614	99.1189	6.65858	SRR9613726
JT8	Jintang Black	polled	male	BGISEQ-500	2 × 100	204063934	186958730	99.7718	99.0887	6.51677	SRR9613725
JT9	Jintang Black	polled	male	BGISEQ-500	2 × 100	203049550	188206860	99.7391	99.0305	6.50619	SRR9613736
JT11	Jintang Black	horned	male	BGISEQ-500	2 × 100	205403302	191575668	99.7731	99.1445	6.68945	SRR9613735
JT15	Jintang Black	horned	male	BGISEQ-500	2 × 100	205571908	191454216	99.7665	99.0715	6.60316	SRR9613742
JT23	Jintang Black	horned	male	BGISEQ-500	2 × 100	205406934	183856810	99.7535	99.0381	6.47548	SRR9613743
JT24	Jintang Black	horned	male	BGISEQ-500	2 × 100	205342294	181484700	99.7449	99.0152	6.39229	SRR9613744
JT25	Jintang Black	horned	male	BGISEQ-500	2 × 100	202669748	181006736	99.7819	98.8141	6.2926	SRR9613745
