# Supplementary material for: Genome-wide association study reveals 14 new SNPs and confirms two structural variants highly associated with the horned/polled phenotype in goats
Source: BMC Genomics. 2021 Oct 28;22:769. doi: 10.1186/s12864-021-08089-w (PMC8555091; doi:10.1186/s12864-021-08089-w)
Supplement: Supplementary file 3 — Additional file 3: Table S2. Lists of the genome-wide significantly associated SNPs for the polled phenotype in 45 JT goats. [file 12864_2021_8089_MOESM3_ESM.xlsx]

## Sheet: Table S2
Table S2 List of the genome-wide significantly associated SNPs for the polled phenotype in 45 JT female goats via a linear-mixed model analysis
Chromosome	Position	P value
1	150363203	5.1475e-119
1	150366904	5.1475e-119
1	150485840	5.1475e-119
1	150529825	5.1475e-119
1	150532122	5.1475e-119
1	150545866	5.1475e-119
1	150547624	5.1475e-119
1	150548031	5.1475e-119
1	150554992	5.1475e-119
1	150608675	5.1475e-119
1	150624419	5.1475e-119
1	150626269	5.1475e-119
1	150691904	5.1475e-119
1	150734900	5.1475e-119
1	150484734	9.2688e-34
1	150363963	1.9347e-33
1	150727909	2.8386e-32
1	150552643	1.4316e-22
1	150347396	1.6475e-21
1	150499841	1.6475e-21
1	150524145	1.6475e-21
1	150524193	1.6475e-21
1	150527394	1.6475e-21
1	150554828	1.6475e-21
1	150565337	1.6475e-21
1	150656092	1.6475e-21
1	150688380	1.6475e-21
1	150702691	1.6475e-21
1	150702700	1.6475e-21
1	150814692	2.9921e-21
1	150527379	2.9945e-21
1	150527889	2.9945e-21
1	150718070	5.1248e-21
1	150347425	7.0667e-21
1	150347435	7.0667e-21
1	150526023	7.0667e-21
1	150545450	7.0667e-21
1	150626492	7.0667e-21
1	150345250	7.4351e-21
1	150345262	7.4351e-21
1	150354232	7.4351e-21
1	150359610	7.4351e-21
1	150360333	7.4351e-21
1	150361722	7.4351e-21
1	150361774	7.4351e-21
1	150362781	7.4351e-21
1	150363254	7.4351e-21
1	150364219	7.4351e-21
1	150365078	7.4351e-21
1	150365483	7.4351e-21
1	150503821	1.1247e-20
1	150520829	1.1247e-20
1	150520832	1.1247e-20
1	150525912	1.1247e-20
1	150525971	1.1247e-20
1	150529511	1.1247e-20
1	150548315	1.1247e-20
1	150522297	1.4727e-20
1	150532622	1.4727e-20
1	150547938	1.4727e-20
1	150612293	1.4727e-20
1	150612295	1.4727e-20
1	150643498	1.4727e-20
1	150647404	1.4727e-20
1	150806208	1.4727e-20
1	150539272	1.5002e-20
1	150524679	1.6282e-20
1	150554602	1.6282e-20
1	150550966	1.6672e-20
1	150358139	1.8555e-20
1	150525162	1.8555e-20
1	150525164	1.8555e-20
1	150525185	1.8555e-20
1	150525475	1.8555e-20
1	150346131	2.0256e-20
1	150522705	2.0256e-20
1	150522821	2.0256e-20
1	150522907	2.0256e-20
1	150523606	2.0256e-20
1	150528208	2.0256e-20
1	150553593	2.0256e-20
1	150626320	2.0256e-20
1	150691151	2.0256e-20
1	150611333	2.2914e-20
1	150804938	2.2914e-20
1	150805040	2.2914e-20
1	150533179	3.8955e-20
1	150533271	3.8955e-20
1	150532245	6.3169e-20
1	150343546	9.9368e-20
1	150357465	9.9368e-20
1	150523667	9.9368e-20
1	150523708	9.9368e-20
1	150523727	9.9368e-20
1	150523735	9.9368e-20
1	150523767	9.9368e-20
1	150523936	9.9368e-20
1	150529836	9.9368e-20
1	150620591	2.2149e-19
1	150546685	5.3216e-19
1	150492783	7.6594e-19
1	150540766	7.6594e-19
1	150353124	8.694e-19
1	150345227	1.1575e-18
1	150548370	1.411e-18
1	150536743	1.4697e-18
1	150548078	1.4842e-18
1	150548079	1.4842e-18
1	150745210	1.492e-18
1	150364398	1.7109e-18
1	150539243	2.1967e-18
1	150539262	2.1967e-18
1	150364561	2.3384e-18
1	150552683	2.3833e-18
1	150551718	3.9821e-18
1	150354949	4.9566e-18
1	150529454	8.3702e-16
1	150545503	1.4833e-15
1	150545511	1.4833e-15
1	150523169	1.7716e-15
1	150509242	1.929e-15
1	150525716	2.1299e-15
1	150525718	2.1299e-15
1	150525728	2.1299e-15
1	150656328	2.1299e-15
1	150447552	2.4897e-15
1	150525792	2.656e-15
1	150525811	2.656e-15
1	130095365	2.7379e-15
1	150346063	3.0156e-15
1	150485540	3.472e-15
1	150539997	4.1747e-15
1	150530097	4.9103e-15
1	150540230	4.9103e-15
1	150610922	4.9728e-15
1	150360597	5.1625e-15
1	150502707	5.4374e-15
1	150507634	5.5612e-15
1	150526128	5.7238e-15
1	150526147	5.7238e-15
1	150540812	5.7238e-15
1	150522511	5.7762e-15
1	150340839	6.2789e-15
1	150644142	6.2789e-15
1	150360780	6.28e-15
1	150360781	6.28e-15
1	150540974	6.4961e-15
1	150540985	6.4961e-15
1	150541027	6.4961e-15
1	150541199	6.4961e-15
1	150355601	6.55e-15
1	150642278	6.6109e-15
1	150553989	6.6428e-15
1	150336143	7.2853e-15
1	150336541	7.2853e-15
1	150336641	7.2853e-15
1	150730230	8.1569e-15
1	150495956	8.4206e-15
1	150661026	8.4206e-15
1	150552229	8.6283e-15
1	150499432	8.7668e-15
1	150525947	8.7668e-15
1	150548515	8.7668e-15
1	150548517	8.7668e-15
1	150345438	8.7977e-15
1	150354577	8.7977e-15
1	150355695	8.7977e-15
1	150367512	8.7977e-15
1	150524725	9.2736e-15
1	150524742	9.2736e-15
1	150530441	9.2736e-15
1	150345374	9.8349e-15
1	150345377	9.8349e-15
1	150363348	9.8349e-15
1	150357564	1.0052e-14
1	150527013	1.0052e-14
1	150527019	1.0052e-14
1	150524855	1.1069e-14
1	150546053	1.1069e-14
1	150347010	1.1796e-14
1	150356110	1.1796e-14
1	150356122	1.1796e-14
1	150356159	1.1796e-14
1	150356170	1.1796e-14
1	150364207	1.1796e-14
1	150344886	1.2528e-14
1	150365653	1.2528e-14
1	150367046	1.2528e-14
1	150348881	1.2611e-14
1	150365725	1.2611e-14
1	150365741	1.2611e-14
1	150365752	1.2611e-14
1	150360342	1.3056e-14
1	150360917	1.3056e-14
1	150360924	1.3056e-14
1	150340873	1.3127e-14
1	150349138	1.3127e-14
1	150355895	1.3127e-14
1	150361493	1.3127e-14
1	150364999	1.3127e-14
1	150701704	1.3127e-14
1	150546524	1.4713e-14
1	150768514	1.5979e-14
1	150640997	1.6724e-14
1	150526215	1.6942e-14
1	150811680	1.6942e-14
1	150347496	1.7001e-14
1	150777851	1.7153e-14
1	150552548	1.7307e-14
1	150773452	1.7388e-14
1	150531014	1.7757e-14
1	150660384	1.7757e-14
1	150492915	1.8802e-14
1	150507984	1.8905e-14
1	150522924	1.9128e-14
1	150522936	1.9128e-14
1	150522959	1.9128e-14
1	150528322	1.9128e-14
1	150491405	2.229e-14
1	150353734	2.3521e-14
1	150353618	2.3558e-14
1	150496605	2.5459e-14
1	150540800	2.703e-14
1	150534705	2.7506e-14
1	150534714	2.7506e-14
1	150335595	2.8905e-14
1	150540656	3.0062e-14
1	150701101	3.2508e-14
1	150453182	3.3001e-14
1	150367390	3.6943e-14
1	150499328	4.9911e-14
1	150540494	5.0734e-14
1	150503759	5.8627e-14
1	150547864	6.3119e-14
1	150547867	6.3119e-14
1	150481912	6.3491e-14
1	150726809	7.2835e-14
1	150554870	7.4736e-14
1	150558664	8.0184e-14
1	150521675	8.4841e-14
1	150357943	1.0187e-13
1	129447819	1.0207e-13
1	150524592	1.0286e-13
1	130248992	1.0415e-13
1	150336548	1.1565e-13
1	150725483	1.5611e-13
1	150725484	1.5611e-13
1	150491476	1.7119e-13
1	150351741	1.8887e-13
1	150626072	2.0515e-13
1	150514401	2.3187e-13
1	150364587	2.6191e-13
1	150336523	2.6981e-13
1	150612498	2.7209e-13
1	150523457	2.7256e-13
1	129460913	2.8017e-13
1	150523787	3.0459e-13
1	150523794	3.0459e-13
1	150359811	4.625e-13
1	129177449	5.0152e-13
1	150611301	1.0669e-12
1	150724277	1.1961e-12
1	130247739	1.2498e-12
1	129548618	1.2542e-12
1	150666438	1.3876e-12
1	150353192	1.634e-12
1	150360258	1.7697e-12
1	150541016	1.981e-12
1	129548972	2.2137e-12
1	150524635	2.3813e-12
1	150524650	2.3813e-12
1	150357749	2.6115e-12
1	150551135	2.7737e-12
1	130502662	3.5336e-12
1	150541125	3.6796e-12
1	129463498	3.735e-12
1	150345866	4.0647e-12
1	150626431	4.0647e-12
1	150649265	4.2738e-12
1	150523206	4.4015e-12
1	150521201	4.8034e-12
1	150552116	4.8034e-12
1	150337387	4.8516e-12
1	150564106	5.0089e-12
1	150504732	5.0874e-12
1	150523506	5.1085e-12
1	150540892	5.4757e-12
1	150540951	5.4757e-12
1	150811246	5.8925e-12
1	150546285	6.0814e-12
1	150358016	6.7855e-12
1	150559838	6.827e-12
1	150593663	7.1714e-12
1	150711861	7.2258e-12
1	150726795	7.5161e-12
1	150484940	7.5922e-12
1	129475344	7.9817e-12
1	150355861	7.9862e-12
1	150366089	7.9862e-12
1	150621332	8.1646e-12
1	150748323	8.2476e-12
1	150528052	9.8172e-12
1	150528057	9.8172e-12
1	150528092	9.8172e-12
1	131306537	9.9041e-12
1	150551318	1.167e-11
1	150550026	1.213e-11
1	150523574	1.2443e-11
1	150525222	1.2966e-11
1	150529005	1.2969e-11
1	150349521	1.3276e-11
1	150533121	1.3703e-11
1	150804310	1.5592e-11
1	129563890	1.6303e-11
1	129445644	1.6973e-11
1	150507674	1.7429e-11
1	150340880	1.8411e-11
1	130503930	1.8967e-11
1	150345331	1.9143e-11
1	150480978	1.9303e-11
1	129564169	1.9646e-11
1	129564170	1.9646e-11
1	129463834	1.9916e-11
1	150536327	2.0331e-11
1	150628103	2.0358e-11
1	129460977	2.0398e-11
1	150357628	2.0506e-11
1	150347215	2.1038e-11
1	150347220	2.1038e-11
1	150347237	2.1038e-11
1	150347244	2.1038e-11
1	150360997	2.1038e-11
1	150759166	2.1354e-11
1	129823229	2.207e-11
1	150718711	2.2523e-11
1	150718726	2.2523e-11
1	150725371	2.2523e-11
1	150358570	2.2551e-11
1	150363490	2.2551e-11
1	150364481	2.2818e-11
1	150493230	2.3341e-11
1	150540926	2.3445e-11
1	150526645	2.3517e-11
1	150346961	2.3532e-11
1	150525387	2.3667e-11
1	150344926	2.4507e-11
1	150344307	2.4519e-11
1	150352248	2.4519e-11
1	150355772	2.4519e-11
1	150546146	2.4519e-11
1	150361226	2.4582e-11
1	150756037	2.4848e-11
1	150547941	2.5258e-11
1	150352992	2.5588e-11
1	150550473	2.6632e-11
1	150811724	2.6863e-11
1	150361953	2.7191e-11
1	150349124	2.7215e-11
1	150360663	2.7736e-11
1	150525082	2.8636e-11
1	150359134	2.8728e-11
1	129458666	2.9055e-11
1	150609158	2.9284e-11
1	150796730	2.9534e-11
1	150523427	2.9693e-11
1	150580445	3.0187e-11
1	150344061	3.1802e-11
1	150548569	3.2117e-11
1	150553260	3.2489e-11
1	150524867	3.409e-11
1	150524883	3.409e-11
1	150524886	3.409e-11
1	150345883	3.4604e-11
1	150580344	3.4848e-11
1	150578882	3.5341e-11
1	150549809	3.6148e-11
1	150350851	4.0172e-11
1	150350852	4.0172e-11
1	150390570	4.1192e-11
1	150817260	4.2418e-11
1	150632417	4.277e-11
1	150362913	4.3907e-11
1	150486326	4.8341e-11
1	150701217	5.061e-11
1	150723694	5.2322e-11
1	150362479	5.3924e-11
1	130042552	5.613e-11
1	129572856	5.7042e-11
1	150778930	6.1744e-11
1	130667614	6.462e-11
1	150789404	6.4624e-11
1	150552891	6.5255e-11
1	150365177	6.527e-11
1	128514427	6.8145e-11
1	150626816	7.0224e-11
1	129200674	7.6929e-11
1	150532287	8.3437e-11
1	150522778	8.6715e-11
1	129571329	9.5816e-11
1	150360715	1.1605e-10
1	150573646	1.1894e-10
1	130825816	1.2462e-10
1	150540861	1.2526e-10
1	150524557	1.2703e-10
1	150794813	1.3036e-10
1	150514179	1.3334e-10
1	150685936	1.3483e-10
1	150369812	1.3491e-10
1	130506964	1.4279e-10
1	150340170	1.479e-10
1	150340172	1.479e-10
1	150815427	1.4862e-10
1	129566240	1.6749e-10
1	150525848	1.9304e-10
1	150626962	1.9304e-10
1	130824866	2.1283e-10
1	150341213	2.1621e-10
1	129405029	2.1957e-10
1	150540846	2.4843e-10
1	150523241	2.4948e-10
1	150540894	2.6395e-10
1	150355520	2.9038e-10
1	150723802	2.9701e-10
1	150545370	3.0709e-10
1	130829640	3.0991e-10
1	130402608	3.1578e-10
1	129192695	3.519e-10
1	150606309	3.7157e-10
1	150366110	3.7492e-10
1	129459009	4.0065e-10
1	150367150	4.1286e-10
1	150527078	4.3117e-10
1	129479409	4.3902e-10
1	150336169	4.539e-10
1	150336278	4.539e-10
1	150336357	4.539e-10
1	150336372	4.539e-10
1	150336410	4.539e-10
1	150523869	4.6135e-10
1	129031942	4.6306e-10
1	130028036	4.6508e-10
1	150611377	5.0238e-10
1	150540640	5.0881e-10
1	130688090	5.4041e-10
1	150522989	5.5786e-10
1	129660791	5.7796e-10
1	150530062	5.8008e-10
1	130503777	5.8317e-10
1	129568536	5.9199e-10
1	150526266	6.0991e-10
1	129482038	6.4765e-10
1	150546235	6.8015e-10
1	150349802	7.2857e-10
1	150347583	7.3979e-10
1	129475871	7.3984e-10
1	150552978	7.812e-10
1	150552997	7.812e-10
1	150553015	7.812e-10
1	129486561	8.3757e-10
1	150524647	8.5519e-10
1	130507178	9.0225e-10
1	129456987	9.3792e-10
1	150539919	9.5508e-10
1	150362247	9.8362e-10
1	150546451	1.0444e-09
1	150492259	1.0531e-09
1	150531381	1.0593e-09
1	150541105	1.0622e-09
1	150541117	1.0622e-09
1	150336101	1.09e-09
1	150806311	1.1457e-09
1	129201208	1.1491e-09
1	129460449	1.1614e-09
1	150814273	1.1637e-09
1	150626443	1.1677e-09
1	129993962	1.2446e-09
1	150360752	1.317e-09
1	130041227	1.3674e-09
1	150369162	1.4965e-09
1	129542925	1.5012e-09
1	150546624	1.5668e-09
1	150738857	1.5686e-09
1	150348689	1.6043e-09
1	128824955	1.615e-09
1	150740610	1.6702e-09
1	150807298	1.7188e-09
1	150802215	1.7394e-09
1	150345794	1.7501e-09
1	150448279	1.7616e-09
1	150343056	1.8491e-09
1	150548537	1.8559e-09
1	130445239	1.8956e-09
1	129177412	1.9206e-09
1	150807371	1.9479e-09
1	130433492	1.9511e-09
1	130249540	1.9582e-09
1	130503204	1.9704e-09
1	150368254	2.0125e-09
1	150653281	2.0233e-09
1	130013982	2.0524e-09
1	129665482	2.0713e-09
1	150532665	2.1123e-09
1	150806225	2.1285e-09
1	129041487	2.1637e-09
1	129410163	2.1784e-09
1	130824823	2.2008e-09
1	150700944	2.3552e-09
1	150724801	2.4198e-09
1	150334857	2.4744e-09
1	129166962	2.5081e-09
1	130258387	2.6733e-09
1	150553506	2.6989e-09
1	130462422	2.7305e-09
1	150686744	2.7723e-09
1	150726672	2.7783e-09
1	128530383	2.9118e-09
1	128864700	2.9413e-09
1	128286704	2.9613e-09
1	150727242	3.0219e-09
1	150549872	3.0523e-09
1	130830219	3.0779e-09
1	150724930	3.085e-09
1	150345652	3.0982e-09
1	130463137	3.1548e-09
1	150653385	3.4431e-09
1	150367141	3.4706e-09
1	150346990	3.5171e-09
1	128821828	3.5284e-09
