# Supplementary material for: Genome-wide association study reveals 14 new SNPs and confirms two structural variants highly associated with the horned/polled phenotype in goats
Source: BMC Genomics. 2021 Oct 28;22:769. doi: 10.1186/s12864-021-08089-w (PMC8555091; doi:10.1186/s12864-021-08089-w)
Supplement: Supplementary file 4 — Additional file 4: Table S3. Lists of genes within the two association signals. [file 12864_2021_8089_MOESM4_ESM.xlsx]

## Sheet: List of genes within two associ
Table S3 The list of genes within the two association signals
Enesmble ID of genes	Gene name	Gene type	Genomic coordinates			Strand
			chromosome	Start position	End position
ENSCHIG00000019214	KCNJ15	protein_coding	1	150483025	150486728	+
ENSCHIG00000011764	ERG	protein_coding	1	150561396	150638595	-
ENSCHIG00000006793		lincRNA	1	128334987	128474510	-
ENSCHIG00000026289	NMNAT3	protein_coding	1	129008166	129069418	+
ENSCHIG00000020909	CRBP1	protein_coding	1	129095093	129120779	+
ENSCHIG00000027152	CRBP2	protein_coding	1	129156418	129190912	+
ENSCHIG00000001279	RF00438	snoRNA	1	129183341	129183474	-
ENSCHIG00000006799		lincRNA	1	129210044	129246393	-
ENSCHIG00000022228	COPB2	protein_coding	1	129251844	129286041	+
ENSCHIG00000027042	MRPS22	protein_coding	1	129286921	129300883	-
ENSCHIG00000001813	RF01873	misc_RNA	1	129454882	129454988	-
ENSCHIG00000015101		protein_coding	1	129767496	129770746	-
ENSCHIG00000026523	FOXL2	pseudogene	1	129772213	129773346	+
ENSCHIG00000019728	PIK3CB	protein_coding	1	129881795	130059629	+
ENSCHIG00000016904		protein_coding	1	129914262	129916942	-
ENSCHIG00000017833	FAIM	protein_coding	1	130072395	130085612	-
ENSCHIG00000002428	CEP70	protein_coding	1	130104039	130184516	+
ENSCHIG00000015996	ESYT3	protein_coding	1	130191403	130245333	-
ENSCHIG00000025837	MRAS	protein_coding	1	130283970	130351656	-
ENSCHIG00000014298	NME9	protein_coding	1	130372117	130395868	+
ENSCHIG00000001594	ARMC8	protein_coding	1	130403677	130506546	-
ENSCHIG00000026937	DBR1	protein_coding	1	130520791	130533761	+
ENSCHIG00000004240	RF00026	snRNA	1	130524797	130524902	-
ENSCHIG00000017659	A4GNT	protein_coding	1	130574896	130586358	+
ENSCHIG00000015630	DZIP1L	protein_coding	1	130593621	130647717	+
ENSCHIG00000024508	CLDN18	protein_coding	1	130692060	130710742	-
ENSCHIG00000016824		protein_coding	1	130783209	130799513	-
ENSCHIG00000008458	RF00003	snRNA	1	130862678	130862831	-
ENSCHIG00000010801	SOX14	protein_coding	1	130954960	130955682	-
