# Supplementary material for: Genome-wide association study reveals 14 new SNPs and confirms two structural variants highly associated with the horned/polled phenotype in goats
Source: BMC Genomics. 2021 Oct 28;22:769. doi: 10.1186/s12864-021-08089-w (PMC8555091; doi:10.1186/s12864-021-08089-w)
Supplement: Supplementary file 6 — Additional file 6: Table S4. Genotypes and normalized copy numbers of both SVs in 74 domestic goats and 21 Bezoars analyzed by WGS. [file 12864_2021_8089_MOESM6_ESM.xlsx]

## Sheet: Sheet1
Table S4 Genotypes and normalized copy numbers of both SVs in 74 domestic goats and 21 Bezoars analyzed by WGS
Breed	Sample id	Horn type	PIS deleion		150 duplication
			genotype 129deletion	ncp_129deletion	genotype_150334001-150378000	normalized cp	Genotype_150379501-150446000	normalized cp	Genotype_150447001-150540500	normalized cp	Genotype_150545001-150818500	Normalized_cp
CB	cm10	horn	0/0	1.96	0/0	2.04	0/1	0.82	0/0	2.14	0/0	2.1
CB	cm12	horn	0/0	1.8	0/0	2.14	0/1	0.88	0/0	2.12	0/0	1.96
CB	cm13	horn	0/0	2.1	0/0	2.28	0/1	0.88	0/0	2.04	0/0	2.04
CB	cm14	horn	0/0	2.14	0/0	2.06	0/1	0.74	0/0	2.08	0/0	2
CB	cm15	horn	0/0	2.3	0/0	2.1	0/1	0.78	0/0	2	0/0	2.02
CB	cm17	horn	0/0	2.04	0/0	2.06	0/1	0.78	0/0	2.06	0/0	2.04
CB	cm18	horn	0/0	1.98	0/0	2	0/1	0.8	0/0	2.1	0/0	2.06
CB	cm19	horn	0/0	2.02	0/0	2	0/1	0.8	0/0	2.06	0/0	2.02
CB	cm1	horn	0/0	2.18	0/0	2.32	0/1	0.86	0/0	2.06	0/0	2.1
CB	cm22	horn	0/0	2.06	0/0	2	0/1	0.8	0/0	2.1	0/0	2.08
CB	cm3	horn	0/0	2.04	0/0	2.04	0/1	0.76	0/0	2.04	0/0	2.04
CB	cm4	horn	0/0	2.02	0/0	2.1	0/1	0.84	0/0	2.06	0/0	2.06
CB	cm6	horn	0/0	2.04	0/0	2.1	0/1	0.82	0/0	2	0/0	2.04
CB	cm8	horn	0/0	2.16	0/0	2.06	0/1	0.84	0/0	1.98	0/0	1.96
CB	cm9	horn	0/0	2.06	0/0	2.14	0/1	0.76	0/0	2.1	0/0	2.1
TC	zz12	horn	0/0	2.2	0/0	2.26	0/0	1.84	0/0	2.08	0/0	2
TC	zz18	horn	0/0	1.94	0/0	2.38	0/1	1.16	0/0	2.02	0/0	2.06
TC	zz22	horn	0/0	2	0/0	2.3	0/0	1.64	0/0	2.04	0/0	2.04
TC	zz31	horn	0/0	2.16	0/0	2.12	0/0	2.08	0/0	1.96	0/0	2.06
TC	zz33	horn	0/0	1.98	0/0	1.98	0/1	0.54	0/0	1.94	0/0	2
TC	zz35	horn	0/0	1.88	0/0	2.18	0/0	2.08	0/0	1.98	0/0	2.02
TC	zz38	horn	0/0	1.76	0/0	2.2	0/1	0.7	0/0	2.14	0/0	2.04
TC	zz3	horn	0/0	2.02	0/0	2.04	0/1	0.66	0/0	2.04	0/0	2.1
TC	zz5	horn	0/0	2.26	0/0	2.12	0/2	2.64	0/0	2.1	0/0	2.08
TC	zz81	horn	0/0	2.22	0/0	2.24	0/1	1.42	0/0	2.12	0/0	2.16
TC	zz82	horn	0/0	2.02	0/0	2.04	0/1	0.62	0/0	1.98	0/0	2.08
TC	zz83	horn	0/0	1.94	0/0	2.14	0/2	2.56	0/0	2.1	0/0	2.02
TC	zz86	horn	0/0	1.98	0/0	2.32	0/2	2.72	0/0	2.1	0/0	2.1
TC	zz87	horn	0/0	1.98	0/0	2.12	0/0	1.94	0/0	2.1	0/0	2.06
JT	JT35	horn	0/0	1.94	0/0	2.22	0/0	1.68	0/0	1.94	0/0	2.06
JT	JT36	horn	0/0	2.32	0/0	2.2	0/0	1.58	0/0	2.02	0/0	2.02
JT	JT38	horn	0/0	2	0/0	2.12	0/2	2.44	0/0	2.08	0/0	2.06
JT	JT39	horn	0/0	2	0/0	2.24	0/1	1.1	0/0	1.92	0/0	2.06
JT	JT40	horn	0/0	1.98	0/0	2.2	0/2	2.34	0/0	1.96	0/0	2.02
JT	JT41	horn	0/0	2.04	0/0	2.1	0/2	2.5	0/0	2.04	0/0	2.06
JT	JT42	horn	0/0	1.78	0/0	2.26	2/2	4.22	0/0	2	0/0	2.02
JT	JT43	horn	0/0	1.84	0/0	2.26	0/2	2.32	0/0	1.9	0/0	2
JT	JT44	horn	0/0	1.76	0/0	2.04	0/0	1.56	0/0	1.98	0/0	2
JT	JT45	horn	0/0	2.1	0/0	2.22	0/0	1.86	0/0	1.96	0/0	2.02
JT	JT46	horn	0/0	2.2	0/0	2	0/1	0.62	0/0	1.92	0/0	2
JT	JT47	horn	0/0	2.24	0/0	2.3	0/0	2.12	0/0	2.06	0/0	1.98
JT	JT48	horn	0/0	1.88	0/0	2.16	0/2	3.02	0/0	2.02	0/0	2.08
JT	JT49	horn	0/0	2.3	0/0	2.04	0/2	2.66	0/0	2.04	0/0	2.04
JT	JT50	horn	0/0	2.22	0/0	2.16	2/2	3.98	0/0	2	0/0	2.02
JT	JT51	horn	0/0	2.2	0/0	2.04	0/2	3.24	0/0	1.98	0/0	2
JT	JT52	horn	0/0	2.2	0/0	2.26	0/2	2.88	0/0	2.1	0/0	1.98
JT	JT11	horn	0/0	2.06	0/0	2.16	0/0	2.08	0/0	2	0/0	2.02
JT	JT15	horn	0/0	2.14	0/0	2.24	0/0	1.54	0/0	2.06	0/0	2.08
JT	JT23	horn	0/0	2.2	0/0	2.24	0/0	1.6	0/0	2.06	0/0	2.02
JT	JT24	horn	0/0	2.1	0/0	2.22	0/2	2.48	0/0	2.12	0/0	2.12
JT	JT25	horn	0/0	2.04	0/0	2.28	0/0	1.86	0/0	2.08	0/0	2.18
JT	JT4	horn	0/0	2.18	0/0	2.28	0/2	2.5	0/0	2.04	0/0	2.08
JT	JT53	polled	0/1	1.04	0/1	3.06	0/0	2.14	0/1	2.92	0/1	3.02
JT	JT54	polled	0/1	0.92	0/1	3.18	0/1	1.4	0/1	3	0/1	3
JT	JT55	polled	1/1	0	1/1	4.32	0/1	1.08	1/1	4.08	1/1	4.18
JT	JT56	polled	0/1	1.14	0/1	2.98	0/2	2.58	0/1	3.08	0/1	3.02
JT	JT58	polled	1/1	0.06	1/1	4.2	0/0	2.16	1/1	4.02	1/1	4.04
JT	JT59	polled	0/1	1.06	0/1	2.86	0/1	1.28	0/1	3.02	0/1	3
JT	JT60	polled	0/1	0.94	0/1	3.14	0/1	1.04	0/1	3.04	0/1	3.1
JT	JT61	polled	0/1	1.14	0/1	3.32	0/0	1.66	0/1	3.06	0/1	3.02
JT	JT62	polled	0/1	1.12	0/1	3.34	2/2	3.94	0/1	3.06	0/1	3.06
JT	JT63	polled	0/1	0.62	1/1	3.9	0/2	2.58	1/1	3.6	1/1	3.62
JT	JT64	polled	1/1	0	1/1	4.14	0/0	2.16	1/1	4.02	1/1	3.98
JT	JT65	polled	1/1	0	1/1	4	0/1	1.18	1/1	4.04	1/1	4.06
JT	JT66	polled	1/1	0	1/1	4.26	0/2	3.32	1/1	3.92	1/1	4.04
JT	JT67	polled	0/1	1.02	0/1	3.2	0/2	3.28	0/1	3.06	0/1	3.06
JT	JT68	polled	0/1	1.02	0/1	3.32	0/0	1.7	0/1	3.14	0/1	3.08
JT	JT6	polled	0/1	1.24	0/1	3.16	0/1	1.36	0/1	3.08	0/1	3.14
JT	JT8	polled	1/1	0.06	1/1	3.9	0/0	1.52	1/1	4.08	1/1	4.16
JT	JT9	polled	0/1	1.06	0/1	3.38	0/2	2.38	0/1	3.22	0/1	3.12
JT	JTJ1	PIS	1/1	0	1/1	3.92	0/0	1.6	1/1	4.08	1/1	4.02
JT	JTJ2	PIS	1/1	0.04	1/1	4.08	0/0	1.74	1/1	3.96	1/1	4.06
JT	JTJ3	PIS	1/1	0	1/1	4.08	0/2	2.56	1/1	4.08	1/1	3.96
JT	JTJ4	PIS	1/1	0	1/1	4.26	0/2	2.6	1/1	4.12	1/1	4
Bezoars	wg1	unknown	0/0	2.2	0/0	1.96	0/2	2.76	0/0	1.94	0/0	1.94
Bezoars	wg2	unknown	0/0	1.88	0/0	1.88	0/1	1.26	0/0	1.9	0/0	1.86
Bezoars	wg3	unknown	0/0	2.16	0/0	2.1	0/2	3.1	0/0	2	0/0	2.02
Bezoars	wg4	unknown	0/0	2.16	0/0	1.98	0/1	1.44	0/0	1.92	0/0	1.96
Bezoars	wg5	unknown	0/0	2.36	0/0	2.06	0/1	1.02	0/0	2.04	0/0	2.04
Bezoars	wg6	unknown	0/0	2.16	0/0	2.08	0/1	1.1	0/0	2	0/0	2.04
Bezoars	wg7	unknown	0/0	2.08	0/0	2.02	0/1	1.42	0/0	2.04	0/0	2
Bezoars	wg8	unknown	0/0	2.02	0/0	2.12	0/0	1.82	0/0	2.02	0/0	2.08
Bezoars	wg9	unknown	0/0	2.08	0/0	2.04	0/1	0.88	0/0	2.04	0/0	2.08
Bezoars	wg10	unknown	0/0	1.96	0/0	1.96	0/1	0.76	0/0	2.06	0/0	1.96
Bezoars	wg11	unknown	0/0	2.12	0/0	1.94	0/1	1.02	0/0	1.86	0/0	1.9
Bezoars	wg12	unknown	0/0	2	0/0	1.96	0/1	1.4	0/0	1.86	0/0	1.92
Bezoars	wg13	unknown	0/0	1.92	0/0	1.96	2/2	4	0/0	1.94	0/0	1.86
Bezoars	wg14	unknown	0/0	1.88	0/0	2.02	0/2	2.74	0/0	1.96	0/0	1.92
Bezoars	wg15	unknown	0/0	1.88	0/0	1.7	0/0	2	0/0	1.84	0/0	1.72
Bezoars	wg16	unknown	0/0	2.16	0/0	2.06	0/1	1.34	0/0	2.04	0/0	2.02
Bezoars	wg17	unknown	0/0	2.16	0/0	2.08	0/1	1.28	0/0	1.96	0/0	1.96
Bezoars	wg18	unknown	0/0	1.8	0/0	1.94	0/1	1.5	0/0	2	0/0	1.86
Bezoars	wg19	unknown	0/0	2.2	0/0	1.9	0/1	0.88	0/0	2.02	0/0	1.96
Bezoars	wg20	unknown	0/0	2.18	0/0	2.24	2/2	4.46	0/0	2.02	0/0	1.98
Bezoars	wg21	unknown	0/0	2.16	0/0	1.92	2/2	4.08	0/0	1.98	0/0	1.92
