# Supplementary material for: Genome-wide association study reveals 14 new SNPs and confirms two structural variants highly associated with the horned/polled phenotype in goats
Source: BMC Genomics. 2021 Oct 28;22:769. doi: 10.1186/s12864-021-08089-w (PMC8555091; doi:10.1186/s12864-021-08089-w)
Supplement: Supplementary file 7 — Additional file 7: Table S5. The detailed information of validation of both SVs in 333 animals from four Chinese goat breeds. [file 12864_2021_8089_MOESM7_ESM.xlsx]

## Sheet: Table S5
Table S5.The detailed information of validation of both SVs in 333 animals from four Chinese goat breeds
Breed	Sample ID	Phenotype	PIS deleion	480-kb duplication
			presence of the 369-bp fragment	presence of the 1822-bp fragment
JT	JT1	H (Horned)	Y	N
JT	JT2	H (Horned)	Y	N
JT	JT3	H (Horned)	Y	N
JT	JT4	H (Horned)	Y	N
JT	JT5	H (Horned)	Y	N
JT	JT6	P (Polled)	Y	Y
JT	JT7	P (Polled)	Y	Y
JT	JT8	P (Polled)	Y	Y
JT	JT9	P (Polled)	Y	Y
JT	JT10	P (Polled)	Y	Y
JT	JT11	H (Horned)	Y	N
JT	JT12	H (Horned)	Y	N
JT	JT13	H (Horned)	Y	N
JT	JT14	H (Horned)	Y	N
JT	JT15	H (Horned)	Y	N
JT	JT16	P (Polled)	Y	Y
JT	JT17	H (Horned)	Y	N
JT	JT18	P (Polled)	Y	Y
JT	JT19	P (Polled)	Y	Y
JT	JT20	H (Horned)	Y	N
JT	JT21	P (Polled)	Y	Y
JT	JT22	P (Polled)	Y	Y
JT	JT23	H (Horned)	Y	N
JT	JT24	H (Horned)	Y	N
JT	JT25	H (Horned)	Y	N
JT	JT26	P (Polled)	Y	Y
JT	JT27	P (Polled)	Y	Y
JT	JT35	H (Horned)	Y	N
JT	JT36	H (Horned)	Y	N
JT	JT37	H (Horned)	Y	N
JT	JT38	H (Horned)	Y	N
JT	JT39	H (Horned)	Y	N
JT	JT40	H (Horned)	Y	N
JT	JT41	H (Horned)	Y	N
JT	JT42	H (Horned)	Y	N
JT	JT43	H (Horned)	Y	N
JT	JT44	H (Horned)	Y	N
JT	JT45	H (Horned)	Y	N
JT	JT46	H (Horned)	Y	N
JT	JT47	H (Horned)	Y	N
JT	JT48	H (Horned)	Y	N
JT	JT49	H (Horned)	Y	N
JT	JT50	H (Horned)	Y	N
JT	JT51	H (Horned)	Y	N
JT	JT52	H (Horned)	Y	N
JT	JT53	P (Polled)	Y	Y
JT	JT54	P (Polled)	Y	Y
JT	JT55	P (Polled)	Y	Y
JT	JT56	P (Polled)	Y	Y
JT	JT57	P (Polled)	Y	Y
JT	JT58	P (Polled)	Y	Y
JT	JT59	P (Polled)	Y	Y
JT	JT60	P (Polled)	Y	Y
JT	JT61	P (Polled)	Y	Y
JT	JT62	P (Polled)	Y	Y
JT	JT63	P (Polled)	Y	Y
JT	JT64	P (Polled)	Y	Y
JT	JT65	P (Polled)	Y	Y
JT	JT66	P (Polled)	Y	Y
JT	JT67	P (Polled)	Y	Y
JT	JT68	P (Polled)	Y	Y
JT	JT70	H (Horned)	Y	N
JT	JT71	P (Polled)	Y	Y
JT	JT72	H (Horned)	Y	N
JT	JT73	H (Horned)	Y	N
JT	JT74	P (Polled)	Y	Y
JT	JT75	H (Horned)	Y	N
JT	JT76	H (Horned)	Y	N
JT	JT77	H (Horned)	Y	N
JT	JT78	H (Horned)	Y	N
JT	JT79	H (Horned)	Y	N
JT	JT80	H (Horned)	Y	N
JT	JT81	H (Horned)	Y	N
JT	JT82	H (Horned)	Y	N
JT	JT83	P (Polled)	Y	Y
JT	JT84	H (Horned)	Y	N
JT	JT85	H (Horned)	Y	N
JT	JT86	H (Horned)	Y	N
JT	JT87	H (Horned)	Y	N
JT	JT88	H (Horned)	Y	N
JT	JT89	P (Polled)	Y	Y
JT	JT90	H (Horned)	Y	N
JT	JT91	H (Horned)	Y	N
JT	JT92	P (Polled)	Y	Y
JT	JT93	P (Polled)	Y	Y
JT	JT94	H (Horned)	Y	N
JT	JT95	H (Horned)	Y	N
JT	JT96	P (Polled)	Y	Y
JT	JT97	H (Horned)	Y	N
JT	JT98	H (Horned)	Y	N
JT	JT99	P (Polled)	Y	Y
JT	JT100	P (Polled)	Y	Y
JT	JT101	P (Polled)	Y	Y
JT	JT102	P (Polled)	Y	Y
JT	JT103	H (Horned)	Y	N
JT	JT104	P (Polled)	Y	Y
JT	JT105	H (Horned)	Y	N
JT	JT106	H (Horned)	Y	N
JT	JT107	H (Horned)	Y	N
JT	JT108	P (Polled)	Y	Y
JT	JT109	P (Polled)	Y	Y
JT	JT110	P (Polled)	Y	Y
JT	JT111	P (Polled)	Y	Y
JT	JT112	P (Polled)	Y	Y
JT	JT113	H (Horned)	Y	N
JT	JT114	H (Horned)	Y	N
JT	JT115	H (Horned)	Y	N
JT	JT116	P (Polled)	Y	Y
JT	JT117	P (Polled)	Y	Y
JT	JT118	H (Horned)	Y	N
JT	JT119	P (Polled)	Y	Y
JT	JT120	H (Horned)	Y	N
JT	JT121	H (Horned)	Y	N
JT	JT122	H (Horned)	Y	N
JT	JT123	P (Polled)	Y	Y
JT	JT124	H (Horned)	Y	N
JT	JT125	H (Horned)	Y	N
JT	JT126	H (Horned)	Y	N
JT	JT127	H (Horned)	Y	N
JT	JT128	P (Polled)	Y	Y
JT	JT129	H (Horned)	Y	N
JT	JT130	H (Horned)	Y	N
JT	JT131	P (Polled)	Y	Y
JT	JT132	H (Horned)	Y	N
JT	JT133	H (Horned)	Y	N
JT	JT134	H (Horned)	Y	N
JT	JT135	H (Horned)	Y	N
JT	JT136	P (Polled)	Y	Y
JT	JT137	P (Polled)	Y	Y
JT	JT138	H (Horned)	Y	N
JT	JT139	H (Horned)	Y	N
JT	JT140	P (Polled)	Y	Y
JT	JT141	H (Horned)	Y	N
JT	JT142	P (Polled)	Y	Y
JT	JT143	H (Horned)	Y	N
JT	JT144	P (Polled)	Y	Y
JT	JT145	H (Horned)	Y	N
JT	JT146	H (Horned)	Y	N
JT	JT147	H (Horned)	Y	N
JT	JT148	H (Horned)	Y	N
JT	JT149	H (Horned)	Y	N
JT	JT150	P (Polled)	Y	Y
JT	JT151	P (Polled)	Y	Y
JT	JT152	H (Horned)	Y	N
JT	JT153	P (Polled)	Y	Y
JT	JT154	P (Polled)	Y	Y
JT	JTJ1	PIS	N	Y
JT	JTJ2	PIS	N	Y
JT	JTJ3	PIS	N	Y
JT	JTJ4	PIS	N	Y
TC	ZZ3	H (Horned)	Y	N
TC	ZZ5	H (Horned)	Y	N
TC	ZZ6	H (Horned)	Y	N
TC	ZZ7	H (Horned)	Y	N
TC	ZZ8	H (Horned)	Y	N
TC	ZZ9	H (Horned)	Y	N
TC	ZZ10	H (Horned)	Y	N
TC	ZZ11	H (Horned)	Y	N
TC	ZZ12	H (Horned)	Y	N
TC	ZZ13	H (Horned)	Y	N
TC	ZZ14	H (Horned)	Y	N
TC	ZZ15	H (Horned)	Y	N
TC	ZZ16	H (Horned)	Y	N
TC	ZZ17	H (Horned)	Y	N
TC	ZZ18	H (Horned)	Y	N
TC	ZZ19	H (Horned)	Y	N
TC	ZZ20	H (Horned)	Y	N
TC	ZZ21	H (Horned)	Y	N
TC	ZZ22	H (Horned)	Y	N
TC	ZZ23	H (Horned)	Y	N
TC	ZZ24	H (Horned)	Y	N
TC	ZZ31	H (Horned)	Y	N
TC	ZZ32	H (Horned)	Y	N
TC	ZZ33	H (Horned)	Y	N
TC	ZZ35	H (Horned)	Y	N
TC	ZZ36	H (Horned)	Y	N
TC	ZZ37	H (Horned)	Y	N
TC	ZZ38	H (Horned)	Y	N
TC	ZZ39	H (Horned)	Y	N
TC	ZZ40	H (Horned)	Y	N
TC	ZZ41	H (Horned)	Y	N
TC	ZZ44	H (Horned)	Y	N
TC	ZZ45	H (Horned)	Y	N
TC	ZZ46	H (Horned)	Y	N
TC	ZZ81	H (Horned)	Y	N
TC	ZZ82	H (Horned)	Y	N
TC	ZZ83	H (Horned)	Y	N
TC	ZZ84	H (Horned)	Y	N
TC	ZZ85	H (Horned)	Y	N
TC	ZZ86	H (Horned)	Y	N
TC	ZZ87	H (Horned)	Y	N
TC	ZZ88	H (Horned)	Y	N
CB	CM1	H (Horned)	Y	N
CB	CM3	H (Horned)	Y	N
CB	CM4	H (Horned)	Y	N
CB	CM5	H (Horned)	Y	N
CB	CM6	H (Horned)	Y	N
CB	CM7	H (Horned)	Y	N
CB	CM8	H (Horned)	Y	N
CB	CM9	H (Horned)	Y	N
CB	CM10	H (Horned)	Y	N
CB	CM11	H (Horned)	Y	N
CB	CM12	H (Horned)	Y	N
CB	CM13	H (Horned)	Y	N
CB	CM14	H (Horned)	Y	N
CB	CM15	H (Horned)	Y	N
CB	CM16	H (Horned)	Y	N
CB	CM17	H (Horned)	Y	N
CB	CM18	H (Horned)	Y	N
CB	CM19	H (Horned)	Y	N
CB	CM20	H (Horned)	Y	N
CB	CM21	H (Horned)	Y	N
CB	CM22	H (Horned)	Y	N
CB	CM23	H (Horned)	Y	N
CB	CM24	H (Horned)	Y	N
NJ (felmale)	NJM1	H (Horned)	Y	N
NJ (felmale)	NJM2	H (Horned)	Y	N
NJ (felmale)	NJM3	H (Horned)	Y	N
NJ (felmale)	NJM4	H (Horned)	Y	N
NJ (felmale)	NJM5	H (Horned)	Y	N
NJ (felmale)	NJM6	H (Horned)	Y	N
NJ (felmale)	NJM7	H (Horned)	Y	N
NJ (felmale)	NJM8	H (Horned)	Y	N
NJ (felmale)	NJM9	H (Horned)	Y	N
NJ (felmale)	NJM10	H (Horned)	Y	N
NJ (felmale)	NJM11	H (Horned)	Y	N
NJ (felmale)	NJM12	H (Horned)	Y	N
NJ (felmale)	NJM13	H (Horned)	Y	N
NJ (felmale)	NJM14	H (Horned)	Y	N
NJ (felmale)	NJM15	H (Horned)	Y	N
NJ (felmale)	NJM16	H (Horned)	Y	N
NJ (felmale)	NJM17	H (Horned)	Y	N
NJ (felmale)	NJM18	H (Horned)	Y	N
NJ (felmale)	NJM19	H (Horned)	Y	N
NJ (felmale)	NJM20	H (Horned)	Y	N
NJ (felmale)	NJM21	H (Horned)	Y	N
NJ (felmale)	NJM22	H (Horned)	Y	N
NJ (felmale)	NJM23	H (Horned)	Y	N
NJ (felmale)	NJM24	H (Horned)	Y	N
NJ (felmale)	NJM25	H (Horned)	Y	N
NJ (felmale)	NJM26	H (Horned)	Y	N
NJ (felmale)	NJM27	H (Horned)	Y	N
NJ (felmale)	NJM28	H (Horned)	Y	N
NJ (felmale)	NJM29	H (Horned)	Y	N
NJ (felmale)	NJM30	H (Horned)	Y	N
NJ (felmale)	NJM31	H (Horned)	Y	N
NJ (felmale)	NJM32	H (Horned)	Y	N
NJ (felmale)	NJM33	H (Horned)	Y	N
NJ (felmale)	NJM34	H (Horned)	Y	N
NJ (felmale)	NJM35	H (Horned)	Y	N
NJ (felmale)	NJM36	H (Horned)	Y	N
NJ (felmale)	NJM37	H (Horned)	Y	N
NJ (felmale)	NJM38	H (Horned)	Y	N
NJ (felmale)	NJM39	H (Horned)	Y	N
NJ (felmale)	NJM40	H (Horned)	Y	N
NJ (felmale)	NJM41	H (Horned)	Y	N
NJ (felmale)	NJM42	H (Horned)	Y	N
NJ (felmale)	NJM43	H (Horned)	Y	N
NJ (felmale)	NJM44	H (Horned)	Y	N
NJ (felmale)	NJM45	H (Horned)	Y	N
NJ (felmale)	NJM46	H (Horned)	Y	N
NJ (felmale)	NJM47	H (Horned)	Y	N
NJ (felmale)	NJM48	H (Horned)	Y	N
NJ (felmale)	NJM49	H (Horned)	Y	N
NJ (felmale)	NJM50	H (Horned)	Y	N
NJ (felmale)	NJM51	H (Horned)	Y	N
NJ (felmale)	NJM52	H (Horned)	Y	N
NJ (felmale)	NJM53	H (Horned)	Y	N
NJ (felmale)	NJM54	H (Horned)	Y	N
NJ (felmale)	NJM55	H (Horned)	Y	N
NJ (felmale)	NJM56	H (Horned)	Y	N
NJ (felmale)	NJM57	H (Horned)	Y	N
NJ (felmale)	NJM58	H (Horned)	Y	N
NJ (felmale)	NJM59	H (Horned)	Y	N
NJ (felmale)	NJM60	H (Horned)	Y	N
NJ (felmale)	NJM61	H (Horned)	Y	N
NJ (felmale)	NJM62	H (Horned)	Y	N
NJ (felmale)	NJM63	H (Horned)	Y	N
NJ (felmale)	NJM64	H (Horned)	Y	N
NJ (male)	NJG1	H (Horned)	Y	N
NJ (male)	NJG2	H (Horned)	Y	N
NJ (male)	NJG3	H (Horned)	Y	N
NJ (male)	NJG4	H (Horned)	Y	N
NJ (male)	NJG5	H (Horned)	Y	N
NJ (male)	NJG6	H (Horned)	Y	N
NJ (male)	NJG7	H (Horned)	Y	N
NJ (male)	NJG8	H (Horned)	Y	N
NJ (male)	NJG9	H (Horned)	Y	N
NJ (male)	NJG10	H (Horned)	Y	N
NJ (male)	NJG11	H (Horned)	Y	N
NJ (male)	NJG12	H (Horned)	Y	N
NJ (male)	NJG13	H (Horned)	Y	N
NJ (male)	NJG14	H (Horned)	Y	N
NJ (male)	NJG15	H (Horned)	Y	N
NJ (male)	NJG16	H (Horned)	Y	N
NJ (male)	NJG17	H (Horned)	Y	N
NJ (male)	NJG18	H (Horned)	Y	N
NJ (male)	NJG19	H (Horned)	Y	N
NJ (male)	NJG20	H (Horned)	Y	N
NJ (male)	NJG21	H (Horned)	Y	N
NJ (male)	NJG22	H (Horned)	Y	N
NJ (male)	NJG23	H (Horned)	Y	N
NJ (male)	NJG24	H (Horned)	Y	N
NJ (male)	NJG25	H (Horned)	Y	N
NJ (male)	NJG26	H (Horned)	Y	N
NJ (male)	NJG27	H (Horned)	Y	N
NJ (male)	NJG28	H (Horned)	Y	N
NJ (male)	NJG29	H (Horned)	Y	N
NJ (male)	NJG30	H (Horned)	Y	N
NJ (male)	NJG31	H (Horned)	Y	N
NJ (male)	NJG32	H (Horned)	Y	N
NJ (male)	NJG33	H (Horned)	Y	N
NJ (male)	NJG34	H (Horned)	Y	N
NJ (male)	NJG35	H (Horned)	Y	N
NJ (male)	NJG36	H (Horned)	Y	N
NJ (male)	NJG37	H (Horned)	Y	N
NJ (male)	NJG38	H (Horned)	Y	N
NJ (male)	NJG39	H (Horned)	Y	N
NJ (male)	NJG40	H (Horned)	Y	N
NJ (male)	NJG41	H (Horned)	Y	N
NJ (male)	NJG42	H (Horned)	Y	N
NJ (male)	NJG43	H (Horned)	Y	N
NJ (male)	NJG44	H (Horned)	Y	N
NJ (male)	NJG45	H (Horned)	Y	N
NJ (male)	NJG46	H (Horned)	Y	N
NJ (male)	NJG47	H (Horned)	Y	N
NJ (male)	NJG48	H (Horned)	Y	N
NJ (male)	NJG49	H (Horned)	Y	N
NJ (male)	NJG50	H (Horned)	Y	N
NJ (male)	NJG51	H (Horned)	Y	N
NJ (male)	NJG52	H (Horned)	Y	N
NJ (male)	NJG53	H (Horned)	Y	N
NJ (male)	NJG54	H (Horned)	Y	N
Note: The "Y" represents yes; the "N" represents No.
The PCR reactions were carried out using a BIO-RAD Thermal Cycler C1000 under the following conditions which consisted of an initial denaturation at 95℃ for 5 min, followed by 34 cycles: Denaturation at 95℃ for 30 s, the 369-bp fragment of annealing at 61.4℃ for 30 s, extension at 72℃ for 30 s (the 1822-bp fragment of annealing at 61℃ for 30 s, extension at 72℃ for 1 min 50 s), and a final extens…
