# Supplementary material for: Genome-wide association study reveals 14 new SNPs and confirms two structural variants highly associated with the horned/polled phenotype in goats
Source: BMC Genomics. 2021 Oct 28;22:769. doi: 10.1186/s12864-021-08089-w (PMC8555091; doi:10.1186/s12864-021-08089-w)
Supplement: Supplementary file 9 — Additional file 9: Table S6. The information of PCR primer pairs used in this study. [file 12864_2021_8089_MOESM9_ESM.xlsx]

## Sheet: Sheet1
Table S6. The information of PCR primer pairs used in this study
Primer pairs	Primer sequence	Length	Tm (℃)	Product size (bp)	Chromosome	Start	End	Gene	Reference Genome
Dup_F1	F:AGGGGAAAGATGGAGGGAACT	21	61	950	1	129423880	129423900		ARS1 (Ensemble)
Dup_R1	R:TGGGCTTCTCAGTGCTTGAA	20			1	150818050	150818069		ARS1 (Ensemble)
Dup_F2[1]	F:CATTTCTTCTACTAACCCATCATAA	25	61	1822	1	150334330	150334306		ARS1 (Ensemble)
Dup_R2	R:ACTGTTGGGCTCGTAAT	17			1	129436701	129436717		ARS1 (Ensemble)
Del_F	F:ACAGCAATACAGAAACTTTTGGAA	24	61.4	369	1	129425099	129425122		ARS1 (Ensemble)
Del_R	R:TTAAATACACTTTTGGATTCGGAGT	25			1	129425467	129425443		ARS1 (Ensemble)
ERG_F	F:GGTCTGCCAGTTCCAACTCT	20	60	574	1	150565420	150565439	ERG	ARS1 (Ensemble)
ERG_R	R:CAACTTCAGTCCTCCACGCA	20			1	150565993	150565974	ERG	ARS1 (Ensemble)
SRY_F	F:CTGGGATACGAGTGGAA	17	61.8	272	Y	279543	279559	SRY	ARS1 (NCBI)
SRY_R	R:GACTGTGAGCGGCATAA	17			Y	279798	279814	SRY	ARS1 (NCBI)
Note : [1] represented that the primer pair was from the reference: E G-X, Zhou D-K, Zheng Z-Q, et al.Identification of a Goat Intersexuality-Associated Novel Variant Through Genome-Wide Resequencing and Hi-C[J].Frontiers in Genetics,2021, 11 (1855).
